# Supplementary material for: Genome-Wide Analysis of Nascent Transcription in Saccharomyces cerevisiae
Source: G3 (Bethesda). 2011 Dec 1;1(7):549–58. doi: 10.1534/g3.111.000810 (PMC3276176; doi:10.1534/g3.111.000810)
Supplement: Supporting Information [file supp_1.7.549_TableS7.xlsx]

## Sheet: Table S7
Table S7. Heat shock induced genes highlight important roles for changes in transcription and stability. The 304 genes with ≥2x increase in abundance levels in the total RNA under heat shock are listed. For each gene the normalized read-depth across mappable bases in the heat shock (HS) and untreated, NRO and total RNA libraries is provided. The log-transformed change in nascent transcript and st…
Chrm	Start	End	Feature	Strand	NRO (HS)	Total RNA (HS)	NRO	Total RNA	log2(NRO(HS)/NRO)	log2(Total RNA (HS)/Total RNA)	HSF1-Target (Hahn et al. 2004)	HSF1, MSN2/4 Motif?
chrI	31390	33035	YAL062W	+	0.0438771	0.0484472	0.0707593	0.0183972	-0.689453	1.39693	No	No
chrI	33222	34853	YAL061W	+	0.228915	0.336065	0.0255094	0.0406065	3.16571	3.04896	No	No
chrI	35070	36422	YAL060W	+	0.103176	0.37721	0.062368	0.0989761	0.726227	1.93022	No	No
chrI	45791	48304	YAL053W	+	0.406707	0.247459	0.161795	0.107765	1.32982	1.19931	No	No
chrI	68680	69576	YAL039C	-	0.635824	0.308446	0.292812	0.125351	1.11865	1.29904	No	No
chrI	87264	87858	YAL030W	+	0.199936	0.157838	0.0669661	0.0626465	1.57803	1.33314	No	No
chrI	184838	185787	YAR028W	+	0.0246735	0.0365503	0.0500588	0.0134189	-1.02066	1.44562	No	No
chrII	18102	21300	YBL104C	-	0	0.00507812	0.0141883	0.0015013	0	1.75808	No	No
chrII	84430	86579	YBL075C	-	0.0541522	0.0488986	0.0130719	0.0105637	2.05055	2.21068	Yes	No
chrII	89940	90472	YBL071W-A	+	0.0401346	0.0819393	0.0764805	0.034818	-0.930244	1.23472	No	No
chrII	100324	101191	YBL064C	-	0.075192	0.120641	0.0248385	0.0373129	1.598	1.69298	No	No
chrII	136557	137687	YBL043W	+	0.0449591	0.032716	0.0916242	0.00960894	-1.02712	1.76755	No	No
chrII	146141	146952	YBL038W	+	0.021598	0.082879	0.0262367	0.038371	-0.280691	1.11099	No	No
chrII	150325	151248	YBL036C	-	0.0255596	0.00841397	0.0249503	0.00308906	0.0348105	1.44562	No	No
chrII	171359	171995	YBL025W	+	0.0480592	0.0487894	0.0468479	0.0127945	0.0368297	1.93104	No	No
chrII	242788	244362	YBR003W	+	0	0.00996825	0.00846635	0.00487959	0	1.03058	No	No
chrII	245873	246695	YBR005W	+	0.494937	0.148911	0.11326	0.0607914	2.1276	1.29251	No	No
chrII	246911	248623	YBR006W	+	0.048098	0.0195441	0.0163316	0.00517362	1.55831	1.91749	No	No
chrII	330486	331567	YBR046C	-	0.0359673	0.0483469	0.010923	0.00887492	1.71931	2.44562	No	No
chrII	338687	339395	YBR052C	-	0.542453	0.705946	0.456627	0.306473	0.248481	1.2038	No	No
chrII	342784	344496	YBR054W	+	0.111824	0.176148	0.0161842	0.0303026	2.78857	2.53928	No	No
chrII	353645	356037	YBR058C	-	0.00843828	0.00625005	0.00842016	0.00152974	0.00310167	2.03058	No	No
chrII	381967	382836	YBR072W	+	0.355219	0.706154	0.0161767	0.0256501	4.45672	4.78294	No	Yes
chrII	406501	407373	YBR082C	-	1.02095	0.852585	0.989646	0.414274	0.0449275	1.04126	Yes	No
chrII	449603	450739	YBR104W	+	0	0.00487597	0.0111387	0.00119343	0	2.03058	No	No
chrII	488793	490445	YBR126C	-	1.16093	2.06382	0.533656	0.320076	1.1213	2.68883	No	No
chrII	499521	501567	YBR132C	-	0.0858774	0.0659633	0.0558134	0.0290609	0.621667	1.18258	No	No
chrII	515632	517355	YBR139W	+	0.0225503	0.0209852	0.00763861	0.0095388	1.56177	1.13749	No	No
chrII	539953	541118	YBR149W	+	0.0848358	0.160368	0.0496352	0.0760664	0.773309	1.07606	No	No
chrII	573767	576023	YBR169C	-	0.0282737	0.11562	0.013075	0.0260941	1.11265	2.1476	Yes	Yes
chrII	651326	653173	YBR214W	+	0.174003	0.177095	0.0955109	0.0466588	0.865372	1.9243	No	No
chrII	679533	680059	YBR230C	-	0.0866826	0.105824	0.0864428	0.0162886	0.00399571	2.69973	No	No
chrII	702516	704114	YBR241C	-	0.167127	0.327543	0.044188	0.07726	1.91922	2.08389	No	No
chrII	712905	714454	YBR247C	-	0.00979109	0.00338428	0.00882137	0.00165665	0.150466	1.03058	No	No
chrII	723593	724264	YBR254C	-	0	0.0129062	0.0221122	0.00473831	0	1.44562	No	No
chrII	741287	741706	YBR268W	+	0.00200272	0.0257667	0.0422203	0.00575172	-4.3979	2.16344	No	No
chrII	742027	742575	YBR269C	-	0.241972	0.57528	0.22298	0.229348	0.117922	1.32672	No	No
chrII	762702	764724	YBR280C	-	0.0333531	0.0309097	0.0231209	0.0122681	0.528625	1.33314	No	No
chrII	782558	783654	YBR290W	+	0.021858	0.0167894	0.0228358	0.00547868	-0.0631313	1.61565	No	No
chrIII	44589	46947	YCL045C	-	0	0.00282154	0.00371859	0.00103589	0	1.44562	No	No
chrIII	73367	74060	YCL026C-B	-	0.0321084	0.0462427	0.0178771	0.0116161	0.84484	1.9931	No	No
chrIII	120818	122372	YCR005C	-	0.224364	0.106774	0.159384	0.0222823	0.493336	2.26059	No	No
chrIII	155967	157180	YCR021C	-	0.00521419	0.00901141	0.00356292	0.00441121	0.549384	1.03058	Yes	No
chrIII	225501	227814	YCR061W	+	0.466651	0.681119	0.125484	0.18184	1.89484	1.90524	No	No
chrIII	249217	250072	YCR076C	-	0.187949	0.08738	0.0702353	0.0400141	1.42007	1.1268	No	No
chrIII	259551	260076	YCR083W	+	0.153399	0.157665	0.0160076	0.0775402	3.26045	1.02385	No	No
chrIV	26370	28795	YDL239C	-	0.0023752	0.0102623	0.0109402	0.00452119	-2.20352	1.18258	No	No
chrIV	28845	30467	YDL238C	-	0.0761682	0.0556516	0.0183362	0.0243608	2.05449	1.19186	No	No
chrIV	94339	95966	YDL204W	+	0.164762	0.16957	0.0177098	0.0133124	3.21776	3.67104	No	No
chrIV	157933	158744	YDL169C	-	0.0259176	0.0622111	0.00992987	0.0164447	1.38408	1.91955	No	No
chrIV	240203	241270	YDL124W	+	0.0365474	0.0491267	0.0118957	0.019833	1.61933	1.30861	No	No
chrIV	264354	265023	YDL110C	-	0.585278	1.68899	0.224626	0.456813	1.3816	1.88649	No	No
chrIV	329760	330491	YDL072C	-	0.29815	0.257797	0.0713471	0.128607	2.06311	1.00327	No	No
chrIV	338094	340237	YDL063C	-	0	0.003917	0.00144545	0.000575227	0	2.76755	No	No
chrIV	359723	361340	YDL054C	-	0.00745725	0.00751798	0.00368017	0.00157721	1.01887	2.25297	No	No
chrIV	411734	413113	YDL022W	+	0.367415	0.561418	0.402669	0.168684	-0.132186	1.73476	No	No
chrIV	450123	452664	YDR001C	-	0.148998	0.159316	0.121352	0.0615939	0.296097	1.37103	No	No
chrIV	473991	476250	YDR014W	+	0.00641649	0.00125268	0.00286343	0.000285703	1.16404	2.13243	No	No
chrIV	503965	504748	YDR032C	-	1.01272	1.28642	0.2397	0.328891	2.07894	1.96768	No	No
chrIV	563475	565019	YDR055W	+	0.147412	0.0815248	0.0390976	0.0216165	1.9147	1.9151	No	No
chrIV	654982	655569	YDR100W	+	0	0.0667262	0.00931133	0.0288206	0	1.21115	No	No
chrIV	698415	699558	YDR123C	-	0.112017	0.0516247	0.0697386	0.0236915	0.683685	1.12369	No	No
chrIV	806541	807831	YDR171W	+	0.267752	0.897991	0.0808547	0.0823751	1.72749	3.44642	No	Yes
chrIV	810489	811641	YDR173C	-	0.0277397	0.00639214	0.0320361	0.00296435	-0.207745	1.10858	No	No
chrIV	831924	832575	YDR185C	-	0.0233946	0.0168465	0.0328598	0.00742195	-0.490145	1.18258	No	No
chrIV	858040	859249	YDR204W	+	0.0794678	0.218219	0.0419307	0.0789586	0.922362	1.46661	No	No
chrIV	892767	894016	YDR214W	+	0.358634	0.566586	0.0863376	0.148594	2.05445	1.93092	Yes	Yes
chrIV	894967	899104	YDR216W	+	0.00537043	0.00232036	0.00224258	0.00113585	1.25988	1.03058	No	No
chrIV	926142	926932	YDR231C	-	0.0939348	0.206149	0.0611303	0.0997842	0.619773	1.04681	Yes	No
chrIV	948514	950300	YDR243C	-	0	0.00287888	0.00177061	0.00140925	0	1.03058	No	No
chrIV	971720	974258	YDR258C	-	0.00904179	0.0104176	0.00600674	0.00239042	0.590026	2.12369	Yes	Yes
chrIV	1000002	1002236	YDR266C	-	0.0337756	0.0441537	0.0366902	0.0186831	-0.11941	1.2408	No	No
chrIV	1008964	1009884	YDR272W	+	0	0.0105612	0.00278379	0.00155096	0	2.76755	No	No
chrIV	1010108	1011381	YDR273W	+	0.0590747	0.0382859	0.0358813	0.0187415	0.719309	1.03058	No	No
chrIV	1013273	1013690	YDR276C	-	0.0363797	0.0632613	0.0601519	0.0271326	-0.725476	1.2213	No	No
chrIV	1024964	1030236	YDR283C	-	0	0.000600405	0.000395646	0.00022043	0	1.44562	No	No
chrIV	1116860	1120404	YDR325W	+	0	0.00136585	0.00108006	0.000334302	0	2.03058	No	No
chrIV	1234064	1236240	YDR380W	+	0.0909278	0.140199	0.0239594	0.0237562	1.92413	2.56109	No	No
chrIV	1332835	1333987	YDR435C	-	0	0.0111862	0.00716073	0.00234678	0	2.25297	No	No
chrIV	1385374	1385778	YDR461C-A	-	0.269374	0.255266	0.00652719	0.063879	5.36701	1.99859	No	No
chrIV	1397965	1398839	YDR468C	-	0.0156657	0.0225619	0.0130834	0.00993992	0.259877	1.18258	No	No
chrIV	1431429	1434356	YDR490C	-	0.0439845	0.071457	0.0289883	0.0340227	0.601524	1.07058	No	No
chrIV	1501390	1502210	YDR533C	-	0.108317	0.0539523	0.00491992	0.000616032	4.46048	6.45254	No	Yes
chrIX	56559	57391	YIL152W	+	0	0.0192471	0.0121723	0.00883286	0	1.12369	No	No
chrIX	93506	94885	YIL136W	+	1.72114	1.07268	0.0824578	0.207239	4.38356	2.37186	No	No
chrIX	150537	151297	YIL113W	+	0	0.0108587	0.00214664	0.0019933	0	2.44562	No	No
chrIX	155197	155796	YIL111W	+	0.0859168	0.126065	0.134337	0.0464953	-0.644845	1.43901	No	No
chrIX	177936	179672	YIL099W	+	0.0103198	0.0287345	0.0028729	0.00509283	1.84484	2.49624	No	No
chrIX	216644	217710	YIL076W	+	0	0.00526965	0.00740802	0.00128978	0	2.03058	No	No
chrIX	241252	241823	YIL065C	-	0.213785	0.200828	0.0502976	0.0738849	2.0876	1.44261	No	No
chrIX	251932	254145	YIL055C	-	0.097133	0.0733486	0.0330864	0.023875	1.55372	1.61926	No	No
chrIX	302073	302913	YIL028W	+	0.0164967	0.00475172	0.00563619	0.00174452	1.54938	1.44562	No	No
chrIX	412979	414751	YIR031C	-	0.0134448	0.0135543	0.00918703	0.00568717	0.549384	1.25297	No	No
chrIX	430362	432138	YIR039C	-	0.00176005	0.0101393	0.00160355	0.0022335	0.134346	2.18258	No	No
chrIX	435197	436034	YIR042C	-	0.0237104	0.0119352	0.00664143	0.00350546	1.83595	1.76755	No	No
chrV	39840	42209	YEL060C	-	2.54857	0.962649	0.772506	0.228801	1.72207	2.07292	No	No
chrV	102340	106184	YEL025C	-	0	0.00167125	0.000660777	0.000613575	0	1.44562	No	No
chrV	133088	135304	YEL011W	+	0.00262131	0.0098156	0.000199019	0.00110882	3.71931	3.14606	No	No
chrV	182565	184325	YER014W	+	0.00338705	0.0444987	0.0190082	0.0216794	-2.48852	1.03744	No	No
chrV	225878	227074	YER037W	+	0.0848495	0.137476	0.0503287	0.0325266	0.753524	2.07949	No	No
chrV	239915	241592	YER045C	-	0.110895	0.0278207	0.0328634	0.0105923	1.75464	1.39315	No	No
chrV	261995	263926	YER054C	-	0	0.0329489	0.00272971	0.00451945	0	2.86601	No	No
chrV	270675	271153	YER057C	-	0	0.010917	0.0115103	0.00400803	0	1.44562	Yes	No
chrV	279781	280878	YER062C	-	0.765406	0.778894	0.271278	0.191901	1.49645	2.02107	No	No
chrV	364530	366642	YER103W	+	0.901351	1.71353	0.0295873	0.0373188	4.92904	5.52092	Yes	Yes
chrV	404619	406805	YER123W	+	0.0146349	0.0084309	0.0132999	0.00393945	0.137994	1.09769	No	No
chrV	421019	422528	YER130C	-	0.0242161	0.058127	0.0661887	0.029023	-1.45062	1.00201	No	No
chrV	503061	503813	YER163C	-	0.216316	0.315096	0.0942055	0.13378	1.19926	1.23593	No	No
chrVI	104617	106247	YFL016C	-	0.282648	0.757739	0.142503	0.275704	0.988012	1.45858	Yes	No
chrVI	107211	107753	YFL014W	+	4.57105	9.36968	0.0561757	0.109387	6.34644	6.42048	No	No
chrVI	152539	153161	YFR003C	-	0.112146	0.325227	0.105285	0.138232	0.0910804	1.23435	No	No
chrVI	182214	182919	YFR017C	-	0.203755	0.159516	0.0141256	0.0561795	3.85046	1.50559	No	No
chrVII	45416	48522	YGL241W	+	0.00545633	0.00419106	0.00289985	0.00153869	0.911954	1.44562	No	No
chrVII	154535	156124	YGL184C	-	0.0304299	0.0262952	0.00115517	0.00321796	4.71931	3.03058	No	Yes
chrVII	208968	210139	YGL157W	+	0.0435159	0.0846071	0.0322129	0.0368145	0.433906	1.2005	No	No
chrVII	210346	213802	YGL156W	+	0.00892832	0.0266524	0.00480671	0.00515002	0.893338	2.37162	No	No
chrVII	252755	253903	YGL136C	-	0.025071	0.0304906	0.0490674	0.010605	-0.968747	1.52362	No	No
chrVII	347119	349422	YGL086W	+	0	0.00217147	0.00133553	0.00106297	0	1.03058	No	No
chrVII	384964	388970	YGL062W	+	0.257108	0.362481	0.0791944	0.107207	1.6989	1.7575	No	No
chrVII	411505	412174	YGL047W	+	0.00234361	0.0534645	0.0164649	0.0213505	-2.81259	1.32431	No	No
chrVII	427187	428008	YGL037C	-	1.58082	2.86787	1.0924	0.578612	0.53317	2.30931	Yes	No
chrVII	474391	475269	YGL011C	-	0.0661872	0.0986875	0.0656227	0.046113	0.0123557	1.09769	No	No
chrVII	497093	498047	YGR001C	-	0	0.00403425	0.00106337	0.00148111	0	1.44562	No	No
chrVII	507977	508440	YGR008C	-	0.921252	0.542255	0.479561	0.114366	0.941883	2.24532	No	No
chrVII	525110	526660	YGR019W	+	0.158498	0.13953	0.0600202	0.0496628	1.40095	1.49033	No	No
chrVII	586171	589587	YGR047C	-	0.000821757	0.0056808	0.0081108	0.00278083	-3.30306	1.03058	No	No
chrVII	589779	590993	YGR048W	+	0.0338588	0.0600169	0.0280798	0.0275429	0.270001	1.12369	No	No
chrVII	599387	601256	YGR055W	+	0.10606	0.126759	0.0346136	0.0426961	1.61547	1.56991	No	No
chrVII	654526	656404	YGR088W	+	0.0220431	0.0460325	0.0124324	0.00199805	0.826224	4.52599	No	No
chrVII	678646	682145	YGR097W	+	0.130444	0.0482517	0.0711477	0.0199928	0.874542	1.2711	No	No
chrVII	713474	715101	YGR110W	+	0	0.00746533	0.00224886	0.000783082	0	3.25297	No	No
chrVII	717310	718704	YGR112W	+	0.00663664	0.0114697	0.0235143	0.0056146	-1.82501	1.03058	No	No
chrVII	885999	887855	YGR194C	-	0.0207403	0.0431971	0.0218032	0.0148469	-0.0721047	1.54077	No	No
chrVII	894676	897233	YGR198W	+	0.00560558	0.00193757	0.00170238	0.000948465	1.71931	1.03058	No	No
chrVII	902492	903283	YGR201C	-	0.116104	0.0668853	0.0216985	0.0170003	2.41975	1.97613	No	No
chrVII	912857	913269	YGR209C	-	0.502655	0.578744	0.59428	0.246472	-0.241575	1.2315	No	No
chrVII	954638	958308	YGR233C	-	0	0.00554541	0.00367511	0.0013904	0	1.99579	No	No
chrVII	969104	970195	YGR239C	-	0.0592734	0.0409756	0.0711039	0.00250727	-0.262544	4.03058	No	No
chrVII	985942	986840	YGR248W	+	0.17397	0.198264	0.00459424	0.0127982	5.24287	3.95341	No	No
chrVIII	18846	20946	YHL040C	-	0.0194689	0.00160224	0.0158373	0.000588238	0.297845	1.44562	No	No
chrVIII	27783	32740	YHL035C	-	0.00055561	0.000640155	0.000421839	0.000235023	0.397381	1.44562	No	No
chrVIII	64398	65894	YHL021C	-	0.0961368	0.160049	0.0346726	0.0327853	1.47129	2.28739	No	No
chrVIII	71921	74326	YHL016C	-	0.0155787	0.00759393	0.00200165	0.00344164	2.96032	1.14175	No	No
chrVIII	122774	123668	YHR008C	-	0.852036	1.189	0.759124	0.577242	0.166579	1.0425	No	No
chrVIII	123971	125752	YHR009C	-	0.0401051	0.0693115	0.0360316	0.0332779	0.154524	1.05853	No	No
chrVIII	136765	138495	YHR016C	-	0.0629855	0.195938	0.0316984	0.0624205	0.990611	1.65031	No	No
chrVIII	168757	170417	YHR030C	-	0.345603	0.213689	0.0914487	0.0834279	1.91808	1.35691	No	No
chrVIII	280754	281342	YHR087W	+	0.50818	0.811815	0.0111793	0.0541645	5.50644	3.90573	No	No
chrVIII	283556	284720	YHR090C	-	0.0164369	0.018938	0.0341105	0.00927039	-1.05328	1.03058	No	No
chrVIII	323323	324534	YHR104W	+	0.0653062	0.112865	0.0208909	0.0198897	1.64435	2.50451	No	No
chrVIII	334353	335730	YHR112C	-	0.00673241	0.00775685	0.0132899	0.00189854	-0.981131	2.03058	No	No
chrVIII	352691	353421	YHR121W	+	0.00221267	0.0114721	0.0136075	0.00210591	-2.62054	2.44562	No	No
chrVIII	356472	358481	YHR124W	+	0	0.00168279	0.0033267	0.000617812	0	1.44562	No	No
chrVIII	375483	377351	YHR137W	+	0.102956	0.219907	0.0377611	0.0824108	1.44706	1.41599	No	No
chrVIII	424496	429148	YHR164C	-	0	0.000437	0.000560911	7.26928e-05	0	2.58775	No	No
chrX	81950	83103	YJL185C	-	0.0166264	0.0207527	0.00631167	0.0058608	1.39738	1.82413	No	No
chrX	117802	118917	YJL160C	-	0.00577204	0.0133007	0.0065735	0.00122079	-0.187582	3.44562	No	No
chrX	120390	121990	YJL159W	+	14.4641	9.65764	9.29221	4.06023	0.638383	1.25011	No	No
chrX	129138	130754	YJL155C	-	0	0.0118223	0.00481593	0.00157832	0	2.90505	No	No
chrX	136324	136794	YJL151C	-	0.442496	0.819065	0.205895	0.238134	1.10375	1.78221	No	No
chrX	146335	146904	YJL144W	+	0.121462	0.152293	0.0357422	0.0302227	1.76481	2.33314	Yes	Yes
chrX	159476	159902	YJL133C-A	-	0.547352	0.545287	0.0375289	0.0554842	3.86639	3.29687	No	No
chrX	231278	233759	YJL102W	+	0.00810918	0.00333683	0.00580496	0.00147008	0.48227	1.18258	No	No
chrX	328054	330213	YJL057C	-	0.0094414	0.0170941	0.00778267	0.00570531	0.278736	1.58312	No	No
chrX	338191	339395	YJL052W	+	0.780693	1.34484	0.181228	0.17192	2.10695	2.96763	No	No
chrX	347309	348785	YJL048C	-	0.0289822	0.0310071	0.0327096	0.0078811	-0.174547	1.97613	No	No
chrX	352362	353793	YJL046W	+	0	0.00370843	0.00781991	0.000907663	0	2.03058	No	No
chrX	456142	457918	YJR010W	+	0.00167634	0.02028	0.0162911	0.00496365	-3.28069	2.03058	No	No
chrX	507696	510138	YJR040W	+	0.00589299	0.0251219	0.010917	0.0124637	-0.889501	1.01121	No	No
chrX	544704	545240	YJR058C	-	0.0470669	0.0677861	0.0309702	0.0331822	0.603831	1.03058	No	No
chrX	572249	572959	YJR073C	-	0.300056	0.655664	0.0730572	0.215551	2.03813	1.60492	No	No
chrX	594889	598345	YJR091C	-	0.0584399	0.0411476	0.096593	0.0181967	-0.724965	1.17713	No	No
chrX	616297	617389	YJR100C	-	0.00296035	0.0102324	0.00988946	0.00500892	-1.74012	1.03058	No	No
chrX	622494	623035	YJR104C	-	4.28682	6.08986	2.53178	2.95891	0.759759	1.04134	No	No
chrX	727031	728355	YJR155W	+	0.00234986	0.0175983	0.00677957	0.00695794	-1.52862	1.3387	No	No
chrXI	17159	18466	YKL218C	-	0.0238591	0.042609	0.00326065	0.0151386	2.87131	1.49292	No	No
chrXI	75804	77167	YKL195W	+	0.0590493	0.0501173	0.044909	0.021666	0.394917	1.20987	No	No
chrXI	144155	145754	YKL163W	+	0.166541	0.07603	0.011627	0.00161946	3.84032	5.55298	No	No
chrXI	164822	166174	YKL151C	-	0.210937	0.293777	0.0752594	0.0834074	1.48687	1.81647	No	No
chrXI	166404	167566	YKL150W	+	0.049413	0.0442803	0.0232275	0.0197405	1.08905	1.16551	No	No
chrXI	242655	245203	YKL104C	-	0	0.00583497	0.00444316	0.00238025	0	1.29361	No	No
chrXI	245628	247390	YKL103C	-	0.265543	0.370258	0.0408356	0.116618	2.70105	1.66674	No	No
chrXI	260728	261593	YKL096W	+	2.47291	4.69226	0.559941	1.18372	2.14286	1.98695	No	No
chrXI	295982	298814	YKL073W	+	0	0.0046272	0.000457374	0.00169881	0	1.44562	No	No
chrXI	317160	320474	YKL064W	+	0.030552	0.0161337	0.0270622	0.00610276	0.174988	1.40255	No	No
chrXI	340774	342389	YKL051W	+	0.126952	0.037643	0.115798	0.0150046	0.132677	1.32697	No	No
chrXI	369462	371203	YKL035W	+	0.0977204	0.45036	0.0750678	0.106603	0.380466	2.07883	No	No
chrXI	438369	439058	YKL001C	-	0.0377656	0.0283175	0.00163846	0.00720671	4.52666	1.97428	No	No
chrXI	453731	456826	YKR009C	-	0	0.0057846	0.00374254	0.0023168	0	1.32009	No	No
chrXI	477962	478680	YKR020W	+	0	0.0160574	0.0115159	0.00289171	0	2.47325	No	No
chrXI	514661	516745	YKR039W	+	0.0210366	0.0274693	0.0219345	0.00975709	-0.0603012	1.49329	No	No
chrXI	526431	526882	YKR049C	-	0.195822	0.291424	0.12332	0.094588	0.667129	1.62339	No	No
chrXI	557257	558674	YKR061W	+	0.0542609	0.0287581	0.0227407	0.0137714	1.25464	1.06229	No	No
chrXI	559254	560419	YKR062W	+	0.0200687	0.00945918	0.000865731	0.00399067	4.53488	1.24508	No	No
chrXI	565651	566860	YKR066C	-	0.518249	1.18211	0.158228	0.547378	1.71164	1.11076	No	No
chrXI	571223	573064	YKR069W	+	0.0128799	0.030607	0.00635626	0.00953433	1.01887	1.68266	No	No
chrXI	581817	583077	YKR076W	+	0.0195176	0.0258367	0.00340509	0.0084316	2.51901	1.61554	No	No
chrXI	611134	612016	YKR091W	+	0.209548	0.0713524	0.0514267	0.013098	2.02669	2.44562	No	No
chrXI	632593	634896	YKR098C	-	0	0.00796207	0.00248027	0.000531483	0	3.90505	No	No
chrXII	23529	25376	YLL058W	+	0.0433113	0.05175	0.0102304	0.0203563	2.08188	1.34608	No	No
chrXII	88582	91440	YLL026W	+	0.0914669	0.162087	0.0614437	0.0319617	0.573986	2.34235	No	Yes
chrXII	97896	98871	YLL023C	-	0.156708	0.0569135	0.164213	0.0216155	-0.0674897	1.39671	Yes	No
chrXII	185355	187240	YLR023C	-	0	0.00180656	0.00404755	0.000663251	0	1.44562	No	No
chrXII	287975	289332	YLR080W	+	0.0159803	0.0315633	0.00866628	0.0106223	0.882807	1.57115	No	Yes
chrXII	341307	341651	YLR099W-A	+	0	0.0207142	0.0366048	0.00730611	0	1.50344	No	No
chrXII	368753	369382	YLR109W	+	7.22616	8.53813	4.265	3.50288	0.760682	1.28538	No	No
chrXII	442872	444882	YLR152C	-	0.0189767	0.00420466	0.00886631	0.00142993	1.09782	1.55604	No	No
chrXII	493745	494493	YLR164W	+	0.00561784	0.0225002	0.0103179	0.00460975	-0.877059	2.28718	No	No
chrXII	513084	513875	YLR178C	-	0.997798	3.22414	0.11241	0.151909	3.14997	4.40764	No	No
chrXII	572067	573246	YLR216C	-	0.339891	0.918246	0.0602133	0.232596	2.49692	1.98105	Yes	No
chrXII	640280	641118	YLR250W	+	0	0.0119165	0.0120755	0.00207235	0	2.52362	No	No
chrXII	660651	663196	YLR258W	+	0.0890213	0.182414	0.0301152	0.0762653	1.56366	1.25812	No	No
chrXII	663215	665040	YLR259C	-	0.749822	1.79837	0.172965	0.470386	2.11607	1.93477	Yes	No
chrXII	725767	728181	YLR299W	+	0.0417724	0.0701303	0.0231973	0.0302909	0.848592	1.21115	No	No
chrXII	782980	783456	YLR327C	-	0.582163	0.401349	0.143348	0.0484436	2.0219	3.05048	Yes	No
chrXII	840269	841018	YLR356W	+	0.153809	0.10522	0.025545	0.0345638	2.59003	1.60608	No	No
chrXII	1026718	1027933	YLR447C	-	0.00260196	0.00716162	0.0134334	0.00110063	-2.36815	2.70196	No	No
chrXIII	11418	13247	YML130C	-	0.0583861	0.0878253	0.0655081	0.0157789	-0.166049	2.47664	Yes	No
chrXIII	14975	16787	YML128C	-	0.211422	0.524952	0.0442983	0.0325836	2.2548	4.00997	No	No
chrXIII	49778	50992	YML110C	-	0	0.0105029	0.00474588	0.00440686	0	1.25297	No	No
chrXIII	58908	62359	YML104C	-	0.000812913	0.00175614	0.005301	0.000687725	-2.70509	1.35251	No	No
chrXIII	70575	74036	YML100W	+	0.533527	1.09189	0.101094	0.113731	2.39987	3.26313	No	Yes
chrXIII	110228	110923	YML079W	+	0	0.0153521	0.00566523	0.00225452	0	2.76755	No	No
chrXIII	133414	135294	YML070W	+	0.0890284	0.223899	0.0545126	0.111793	0.707675	1.00203	No	No
chrXIII	261602	262770	YML004C	-	0.016369	0.0298613	0.00704249	0.0133623	1.21681	1.16011	No	No
chrXIII	280409	282855	YMR008C	-	0.234123	0.134197	0.0819994	0.0542449	1.51358	1.30679	No	No
chrXIII	284037	284705	YMR009W	+	0.00563666	0.0194831	0.151496	0.00941174	-4.7483	1.04969	No	No
chrXIII	315297	316979	YMR020W	+	0.0218368	0.0290391	0.0192185	0.00898894	0.184271	1.69177	No	No
chrXIII	330632	332210	YMR030W	+	0.00958518	0.0077306	0.0108191	0.00243272	-0.174701	1.66801	No	No
chrXIII	421333	422224	YMR077C	-	0.0191011	0.00440153	0.0156624	0.00161595	0.286349	1.44562	No	No
chrXIII	443319	445175	YMR088C	-	0.00478623	0.00467203	0.00982492	0.000674858	-1.03756	2.79139	No	No
chrXIII	449187	449994	YMR090W	+	0.126092	0.0519749	0.0145251	0.0256038	3.11786	1.02146	No	No
chrXIII	475770	477665	YMR105C	-	0.0639076	0.142675	0.00970419	0.0125275	2.71931	3.50956	No	No
chrXIII	563024	564266	YMR152W	+	0.0152076	0.00876085	0.0161646	0.00428855	-0.0880462	1.03058	No	No
chrXIII	610011	610404	YMR174C	-	0.0806251	0.156785	0.0496605	0.0112249	0.699131	3.80401	No	No
chrXIII	618449	619456	YMR178W	+	0	0.00565443	0.00491289	0.00138396	0	2.03058	No	No
chrXIII	654996	658463	YMR196W	+	0.124576	0.268035	0.0194078	0.0321648	2.68231	3.05886	No	Yes
chrXIII	770761	772662	YMR250W	+	0.164642	0.493028	0.0110851	0.0545323	3.89264	3.17649	No	No
chrXIII	774723	775134	YMR251W-A	+	0.0193974	0.15804	0.0056805	0.0263736	1.77178	2.58312	No	No
chrXIII	777966	778676	YMR255W	+	0.00517337	0.00596058	0.00471337	0.00218834	0.134346	1.44562	No	No
chrXIII	855335	856820	YMR293C	-	0.012334	0.0142108	0.00468222	0.0069564	1.39738	1.03058	No	No
chrXIII	861843	863627	YMR297W	+	0.592098	1.17833	0.291302	0.585447	1.02332	1.00914	No	No
chrXIV	58830	59823	YNL305C	-	0.159814	0.18605	0.0829134	0.0591513	0.946719	1.65321	No	No
chrXIV	109013	110486	YNL280C	-	0	0.00239078	0.00535649	0.00087774	0	1.44562	No	No
chrXIV	117048	118900	YNL277W	+	0.0623715	0.0792328	0.0101995	0.0331481	2.61239	1.25717	No	No
chrXIV	121039	122224	YNL274C	-	0.0509415	0.100396	0.00488546	0.0136094	3.38227	2.88302	No	No
chrXIV	187050	187522	YNL244C	-	0.0290505	0.0278924	0.0311237	0.00355716	-0.099451	2.97108	No	No
chrXIV	254385	255112	YNL208W	+	2.48421	2.11622	0.363535	0.675548	2.77262	1.64736	No	No
chrXIV	263655	264556	YNL200C	-	0.0715502	0.206094	0.0640445	0.0605315	0.159881	1.76755	No	No
chrXIV	336491	337817	YNL160W	+	0.00938276	0.0203823	0.0192341	0.00793782	-1.03558	1.3605	No	Yes
chrXIV	340969	342142	YNL156C	-	0.0542832	0.0656704	0.0098913	0.0114809	2.45627	2.51601	No	No
chrXIV	409986	412088	YNL115C	-	0.0732788	0.141405	0.0301647	0.0494219	1.28054	1.51661	No	No
chrXIV	450742	452114	YNL092W	+	0.0112685	0.0246681	0.00615993	0.00857985	0.871312	1.52362	No	No
chrXIV	557822	559117	YNL037C	-	0.50224	0.443377	1.52658	0.181961	-1.60385	1.2849	No	No
chrXIV	587010	587858	YNL024C	-	0.142567	0.0140795	0.0445337	0.00516906	1.67867	1.44562	No	No
chrXIV	618476	619688	YNL007C	-	0.595004	1.13505	0.205268	0.384154	1.53539	1.56301	Yes	Yes
chrXIV	629524	631167	YNR001C	-	0	0.0131246	0.0141776	0.00641941	0	1.03177	No	No
chrXIV	652287	653261	YNR014W	+	0.277435	0.182042	0.127894	0.0692208	1.1172	1.39499	No	No
chrXIV	669688	670216	YNR022C	-	0.233022	0.0276452	0.184239	0.00679781	0.338885	2.02388	No	Yes
chrXV	34382	35476	YOL154W	+	0	0.00510479	0.0026911	0.00124943	0	2.03058	No	No
chrXV	67254	68960	YOL136C	-	0	0.00505285	0.00133186	0.00148406	0	1.76755	No	No
chrXV	89493	91505	YOL122C	-	0	0.00840004	0.00774946	0.00246716	0	1.76755	No	No
chrXV	94736	96386	YOL119C	-	0.0463069	0.044082	0.0359648	0.0201591	0.364644	1.12876	No	No
chrXV	207361	210300	YOL063C	-	0.00493128	0.0188513	0.0172509	0.00729241	-1.80664	1.3702	No	No
chrXV	216896	218696	YOL059W	+	0.822305	0.474666	1.07689	0.222111	-0.389132	1.09563	No	No
chrXV	231325	231788	YOL052C-A	-	3.03412	2.82889	0.123164	0.0804794	4.62263	5.13547	No	No
chrXV	255303	256168	YOL038W	+	0.752083	0.639635	0.110451	0.299443	2.76748	1.09496	No	No
chrXV	380868	382912	YOR027W	+	0.84681	1.89224	0.22497	0.356382	1.9123	2.4086	Yes	No
chrXV	426518	427331	YOR052C	-	0.357359	0.349728	0.401422	0.0910619	-0.167747	1.94131	No	No
chrXV	442648	443559	YOR062C	-	0.189255	0.0318465	0.0389019	0.0109939	2.28242	1.53443	No	No
chrXV	453702	455913	YOR069W	+	0.0332493	0.0395702	0.0449461	0.0192624	-0.43487	1.03863	No	No
chrXV	554768	558751	YOR124C	-	0.0027945	0.00563451	0.000848672	0.000591036	1.71931	3.25297	No	No
chrXV	657230	658443	YOR173W	+	0.0234638	0.0390494	0.00514644	0.00661681	2.18879	2.56109	No	No
chrXV	681416	682459	YOR185C	-	0.00391527	0.0313768	0.0123925	0.00634572	-1.66228	2.30584	No	No
chrXV	818806	820223	YOR264W	+	0	0.00375105	0.00692107	0.00183619	0	1.03058	No	No
chrXV	888953	889837	YOR305W	+	0.0115778	0.0161186	0.026501	0.00687355	-1.19469	1.2296	No	No
chrXV	889783	891624	YOR306C	-	0.0547394	0.0204046	0.0528058	0.00953433	0.051884	1.09769	No	No
chrXV	956794	957996	YOR338W	+	0.0758492	0.0592165	0.145314	0.0122639	-0.937965	2.27159	No	No
chrXV	959087	960245	YOR340C	-	0	0.00635215	0.00167434	0.00116605	0	2.44562	No	No
chrXV	984907	986558	YOR347C	-	0.264653	0.243915	0.125606	0.0805808	1.0752	1.59787	No	No
chrXV	1039799	1041623	YOR374W	+	0.409192	1.26088	0.0476766	0.110158	3.10143	3.51678	No	No
chrXV	1051303	1052993	YOR380W	+	0.0053191	0.0153212	0.0141944	0.00599995	-1.41607	1.35251	No	No
chrXV	1059489	1060086	YOR382W	+	0.0398532	0.0535703	0.0161376	0.0112386	1.30427	2.25297	No	No
chrXVI	51122	52675	YPL259C	-	0	0.00449905	0.00177883	0.000608543	0	2.88619	No	No
chrXVI	82548	84272	YPL247C	-	0.177877	0.174873	0.0918737	0.0593951	0.953154	1.55789	No	No
chrXVI	96400	98663	YPL240C	-	0.283394	0.777943	0.0345336	0.0614315	3.03673	3.66261	Yes	No
chrXVI	115218	116582	YPL230W	+	0.0150018	0.0274519	0.00585766	0.00575918	1.35674	2.25297	No	No
chrXVI	130100	132289	YPL222W	+	0.0664219	0.0918348	0.0259546	0.0202295	1.35567	2.18258	No	No
chrXVI	136674	138338	YPL219W	+	0.014436	0.00623725	0.00822025	0.00228991	0.812418	1.44562	No	No
chrXVI	154223	156310	YPL210C	-	0	0.00322654	0.00382712	0.00118458	0	1.44562	No	No
chrXVI	188092	188586	YPL189C-A	-	0	0.0103249	0.021772	0.00379065	0	1.44562	No	No
chrXVI	259641	261176	YPL154C	-	0.227555	0.637213	0.100355	0.243569	1.18109	1.38745	No	No
chrXVI	381861	383069	YPL088W	+	0.0497803	0.0122844	0.0191185	0.00554133	1.3806	1.14852	No	No
chrXVI	407776	408796	YPL078C	-	0	0.00370993	0.00733414	0.00136205	0	1.44562	No	No
chrXVI	544572	548200	YPL006W	+	0.00462571	0.016877	0.00807761	0.00684837	-0.804253	1.30123	No	No
chrXVI	645886	646375	YPR036W-A	+	0.0349441	0.0367603	0.00880514	0.003856	1.98863	3.25297	No	No
chrXVI	698777	700089	YPR079W	+	0.0760063	0.110035	0.0570755	0.0452119	0.413247	1.28319	No	No
chrXVI	702060	704028	YPR081C	-	0	0.00172179	0.000806828	0.000632131	0	1.44562	No	No
chrXVI	814339	815618	YPR140W	+	0.0489554	0.0507643	0.0338235	0.0165665	0.533442	1.61554	No	No
chrXVI	829743	830820	YPR149W	+	0.00301093	0.0277527	0.00960121	0.00583185	-1.67301	2.2506	No	No
chrXVI	876805	877677	YPR167C	-	0.00338251	0.0176003	0.0121282	0.00725846	-1.84219	1.27786	No	No
chrXVI	895941	897073	YPR180W	+	0.0226675	0.00652916	0.00430249	0.00119854	2.39738	2.44562	No	No
chrXVI	901997	906734	YPR184W	+	0.0377198	0.0845791	0.0156571	0.0180338	1.26851	2.2296	No	No
chrXVI	927797	928301	YPR195C	-	0.0433376	0.0299592	0.0276389	0.00366636	0.648919	3.03058	No	No
